# Supplementary material for: High-Throughput Metabolomics Integrated Network Pharmacology Reveals the Underlying Mechanism of Paeoniae Radix Alba Treating Rheumatoid Arthritis
Source: Molecules. 2022 Oct 18;27(20):7014. doi: 10.3390/molecules27207014 (PMC9609690; doi:10.3390/molecules27207014)
Supplement: Supplementary file 1 [file molecules-27-07014-s001.zip]

Archive with 1 entries (1 files):
- molecules-1944113-supplementary.pdf
